# Supplementary material for: Where does it hurt? Small area estimates and inequality in the prevalence of chronic pain
Source: Eur J Pain. 2023 Jun 21;27(10):1177–86. doi: 10.1002/ejp.2148 (PMC10947147; doi:10.1002/ejp.2148)
Supplement: Supplementary file 1 — Appendix S1. [file EJP-27-1177-s001.zip]

Archive with 2 entries (2 files):
- LSOA results supplementary material table.csv
- Where does it hurt supplementary material - tracked changes.docx
