# Supplementary material for: Where does it hurt? Small area estimates and inequality in the prevalence of chronic pain
Source: Eur J Pain. 2023 Jun 21;27(10):1177–86. doi: 10.1002/ejp.2148 (PMC10947147; doi:10.1002/ejp.2148)
Supplement: Supplementary file 1 — Appendix S1. [file EJP-27-1177-s001.zip › LSOA results supplementary material table.csv]

	LSOA	LSOAname2011	MSOA2011	MSOAname2011	Ward2017	chronicpainprev	hicpprev	hicpprevCIlow	hicpprevCIhigh	IMD	Rural	popsize2017	percentmale	percent3544age	percent4554age	percent5564age	percent6574age	percent7584age	percent85plusage
1	E01014210	Stoke-on-Trent 012A	E02002962	Stoke-on-Trent 012	Abbey Hulton and Townsend	47.72133274	23.41188414	9.209615019	32.98325795	1	0	757	50.72655218	19.15455746	25.89167768	21.2681638	17.9656539	11.88903567	3.830911493
2	E01014211	Stoke-on-Trent 012B	E02002962	Stoke-on-Trent 012	Abbey Hulton and Townsend	47.02753753	21.32556341	7.613251216	19.07710059	1	0	770	44.67532468	19.61038961	27.4025974	22.20779221	17.14285714	11.94805195	1.688311688
3	E01014212	Stoke-on-Trent 012C	E02002962	Stoke-on-Trent 012	Abbey Hulton and Townsend	49.93177552	31.91555733	20.62313851	61.22227645	1	0	970	46.90721649	14.12371134	21.44329897	22.88659794	21.03092784	14.43298969	6.082474227
4	E01014213	Stoke-on-Trent 012D	E02002962	Stoke-on-Trent 012	Abbey Hulton and Townsend	46.60904085	25.76802907	13.86063959	45.26312828	1	0	643	47.90046656	27.68273717	26.12752722	23.1726283	14.46345257	6.376360809	2.177293935
5	E01014214	Stoke-on-Trent 007A	E02002957	Stoke-on-Trent 007	Baddeley, Milton and Norton	32.28150851	9.848977988	3.062145554	13.29210213	8	0	1002	47.00598802	11.77644711	20.75848303	24.5508982	23.05389222	14.47105788	5.389221557
6	E01014215	Stoke-on-Trent 007B	E02002957	Stoke-on-Trent 007	Baddeley, Milton and Norton	34.381904	9.932655947	3.021386907	13.2243554	6	0	875	48	20	25.14285714	17.94285714	17.82857143	12.8	6.285714286
7	E01014216	Stoke-on-Trent 007C	E02002957	Stoke-on-Trent 007	Baddeley, Milton and Norton	32.33159798	14.25130577	7.643136946	26.49874847	7	0	912	49.23245614	11.84210526	22.14912281	20.39473684	24.45175439	13.81578947	7.346491228
8	E01014217	Stoke-on-Trent 012E	E02002962	Stoke-on-Trent 012	Abbey Hulton and Townsend	48.25248184	30.12185494	17.78488529	59.04943118	1	0	723	46.61134163	21.16182573	25.72614108	20.74688797	16.87413555	11.34163209	4.149377593
9	E01014218	Stoke-on-Trent 014A	E02002964	Stoke-on-Trent 014	Abbey Hulton and Townsend	46.64723909	23.35305771	11.25750745	24.70843271	1	0	772	43.00518135	22.27979275	28.10880829	19.17098446	14.50777202	10.62176166	5.310880829
10	E01014219	Stoke-on-Trent 014B	E02002964	Stoke-on-Trent 014	Eaton Park	31.60617241	14.00868499	5.733819301	29.72720084	4	0	791	48.54614412	15.80278129	23.76738306	22.75600506	19.0897598	14.91782554	3.666245259
11	E01014220	Stoke-on-Trent 017A	E02002967	Stoke-on-Trent 017	Bentilee and Ubberley	46.69432686	24.16021757	11.53850204	45.74837889	1	0	807	48.69888476	25.40272615	31.35068154	21.80916976	13.13506815	5.204460967	3.097893432
12	E01014221	Stoke-on-Trent 017B	E02002967	Stoke-on-Trent 017	Bentilee and Ubberley	46.80322417	27.68817125	14.16217694	55.36484041	1	0	707	50.91937765	23.19660537	28.854314	23.33804809	12.30551627	7.920792079	4.384724187
13	E01014222	Stoke-on-Trent 017C	E02002967	Stoke-on-Trent 017	Bentilee and Ubberley	45.79546524	25.0419356	13.31038859	48.77245388	1	0	675	44.44444444	27.7037037	29.33333333	22.22222222	11.40740741	5.777777778	3.555555556
14	E01014223	Stoke-on-Trent 017D	E02002967	Stoke-on-Trent 017	Bentilee and Ubberley	45.93542811	21.93918898	9.620724369	44.41207857	1	0	863	50.40556199	22.94322132	25.37659328	25.49246813	14.7161066	7.879490151	3.59212051
15	E01014224	Stoke-on-Trent 017E	E02002967	Stoke-on-Trent 017	Bentilee and Ubberley	50.00388951	29.92370179	14.67004823	50.17040855	1	0	862	46.51972158	20.64965197	19.95359629	20.99767981	15.42923434	13.225058	9.744779582
16	E01014225	Stoke-on-Trent 014C	E02002964	Stoke-on-Trent 014	Abbey Hulton and Townsend	32.57378092	12.6317363	4.542396843	22.48127395	5	0	984	49.3902439	14.32926829	25	20.22357724	21.74796748	13.92276423	4.776422764
17	E01014226	Stoke-on-Trent 014D	E02002964	Stoke-on-Trent 014	Bentilee and Ubberley	45.57425292	23.58218808	11.50488061	47.10061356	2	0	900	40.66666667	13.88888889	16.44444444	22.77777778	23	17.11111111	6.777777778
18	E01014228	Stoke-on-Trent 014E	E02002964	Stoke-on-Trent 014	Eaton Park	36.17436512	14.23619915	5.875848657	35.22561542	6	0	885	49.37853107	16.15819209	13.22033898	23.50282486	32.09039548	12.42937853	2.598870056
19	E01014229	Stoke-on-Trent 017F	E02002967	Stoke-on-Trent 017	Bentilee and Ubberley	47.39739172	28.8378173	10.38941508	57.74993377	1	0	904	45.3539823	26.65929204	25.22123894	22.45575221	13.9380531	9.402654867	2.32300885
20	E01014230	Stoke-on-Trent 014F	E02002964	Stoke-on-Trent 014	Eaton Park	35.43851151	10.88704476	3.784704507	21.28459506	3	0	936	50.64102564	17.73504274	24.35897436	23.3974359	20.19230769	8.867521368	5.448717949
21	E01014231	Stoke-on-Trent 016B	E02002966	Stoke-on-Trent 016	Joiner's Square	43.91164553	20.86323072	9.303258571	48.39195166	1	0	842	56.41330166	35.39192399	22.44655582	18.52731591	12.82660333	6.7695962	4.038004751
22	E01014233	Stoke-on-Trent 026A	E02002976	Stoke-on-Trent 026	Blurton East	37.09219799	16.52757987	9.389287576	40.84069035	6	0	934	46.78800857	12.84796574	20.66381156	20.66381156	28.15845824	13.70449679	3.961456103
23	E01014234	Stoke-on-Trent 026B	E02002976	Stoke-on-Trent 026	Blurton East	42.29486038	25.07055863	10.16408185	54.57786137	2	0	764	47.38219895	27.7486911	27.7486911	23.82198953	11.51832461	5.890052356	3.272251309
24	E01014235	Stoke-on-Trent 032A	E02002982	Stoke-on-Trent 032	Blurton West and Newstead	44.39101285	23.6472895	7.33944997	39.20004329	2	0	1049	47.95042898	16.39656816	25.26215443	20.40038132	22.21163012	9.056244042	6.673021926
25	E01014236	Stoke-on-Trent 032B	E02002982	Stoke-on-Trent 032	Blurton West and Newstead	39.56340718	17.33518013	4.463838422	43.66495001	2	0	1294	53.94126739	31.99381762	27.20247295	20.55641422	13.36939722	4.018547141	2.85935085
26	E01014237	Stoke-on-Trent 032C	E02002982	Stoke-on-Trent 032	Blurton West and Newstead	42.41152928	17.05643233	5.746604442	60.24330683	1	0	861	50.75493612	30.31358885	26.59698026	22.53193961	12.42740999	4.87804878	3.25203252
27	E01014238	Stoke-on-Trent 032D	E02002982	Stoke-on-Trent 032	Blurton West and Newstead	46.74674062	32.49158755	9.626586722	62.67576764	1	0	732	47.40437158	29.3715847	25.40983607	23.90710383	10.6557377	6.284153005	4.371584699
28	E01014239	Stoke-on-Trent 026C	E02002976	Stoke-on-Trent 026	Hollybush and Longton West	30.97696911	9.534709362	3.860900092	27.76112762	5	0	896	46.875	21.65178571	24.77678571	20.42410714	21.09375	9.486607143	2.566964286
29	E01014240	Stoke-on-Trent 026D	E02002976	Stoke-on-Trent 026	Hollybush and Longton West	37.10905444	14.06468638	5.115652071	31.79424855	3	0	839	46.84147795	18.23599523	28.12872467	21.21573302	16.44815256	11.08462455	4.886769964
30	E01014241	Stoke-on-Trent 006A	E02002956	Stoke-on-Trent 006	Great Chell and Packmoor	43.12548069	20.87216311	11.25379221	25.3864544	2	0	871	47.5315729	19.40298507	23.99540758	24.79908152	15.38461538	9.529276693	6.888633754
31	E01014242	Stoke-on-Trent 006B	E02002956	Stoke-on-Trent 006	Little Chell and Stanfield	47.37744812	25.63919913	18.74946	28.41092432	1	0	813	47.47847478	21.52521525	28.04428044	17.83517835	16.72816728	11.68511685	4.18204182
32	E01014243	Stoke-on-Trent 006C	E02002956	Stoke-on-Trent 006	Little Chell and Stanfield	32.07100852	11.76919194	6.971869102	12.9002252	5	0	875	50.17142857	15.08571429	25.02857143	25.14285714	22.28571429	9.257142857	3.2
33	E01014244	Stoke-on-Trent 006D	E02002956	Stoke-on-Trent 006	Little Chell and Stanfield	46.5145183	24.67348121	17.74320483	27.35855915	1	0	678	48.820059	24.77876106	26.54867257	18.73156342	18.43657817	9.587020649	1.91740413
34	E01014245	Stoke-on-Trent 006E	E02002956	Stoke-on-Trent 006	Burslem Park	30.76780934	11.69212064	6.961619502	13.68410041	4	0	926	49.4600432	23.97408207	25.70194384	21.59827214	15.22678186	9.39524838	4.103671706
35	E01014246	Stoke-on-Trent 008A	E02002958	Stoke-on-Trent 008	Ford Green and Smallthorne	46.82843552	23.45862301	11.14559626	38.3587006	1	0	862	46.9837587	22.50580046	25.52204176	22.85382831	17.74941995	8.584686775	2.784222738
36	E01014247	Stoke-on-Trent 009A	E02002959	Stoke-on-Trent 009	Burslem Park	46.33894179	24.16361408	17.29282956	26.72346601	1	0	919	53.42763874	24.7007617	26.6594124	22.63329706	14.6898803	7.834602829	3.482045702
37	E01014248	Stoke-on-Trent 006F	E02002956	Stoke-on-Trent 006	Burslem Park	40.85117406	19.27715636	7.759451188	29.46851158	2	0	701	50.49928673	27.2467903	28.38801712	21.2553495	12.83880171	8.131241084	2.139800285
38	E01014249	Stoke-on-Trent 011A	E02002961	Stoke-on-Trent 011	Moorcroft	46.2706196	22.46829111	10.96954298	25.52409654	1	0	832	59.13461538	32.57211538	24.15865385	17.42788462	12.98076923	8.774038462	4.086538462
39	E01014250	Stoke-on-Trent 009B	E02002959	Stoke-on-Trent 009	Burslem Central	46.61125895	24.82498594	17.8367071	27.55044502	1	0	640	50.78125	26.875	25.15625	18.4375	16.71875	10.625	2.1875
40	E01014251	Stoke-on-Trent 009C	E02002959	Stoke-on-Trent 009	Burslem Central	45.45746369	23.19833014	12.8639985	26.34469614	1	0	1182	52.4534687	29.52622673	25.97292724	19.2893401	11.92893401	9.560067682	3.72250423
41	E01014252	Stoke-on-Trent 009D	E02002959	Stoke-on-Trent 009	Burslem Central	41.55785642	19.29239227	13.85468848	22.64117679	2	0	804	52.86069652	27.23880597	27.36318408	17.53731343	17.66169154	6.71641791	3.482587065
42	E01014253	Stoke-on-Trent 011B	E02002961	Stoke-on-Trent 011	Moorcroft	29.72714021	10.15303703	4.239202686	15.20097812	5	0	871	49.82778416	23.65097589	28.81745121	22.27324914	13.66245695	9.414466131	2.181400689
43	E01014254	Stoke-on-Trent 011C	E02002961	Stoke-on-Trent 011	Etruria and Hanley	43.62320605	21.56176775	10.46496225	30.03528297	1	0	710	53.66197183	44.22535211	24.08450704	13.66197183	10.98591549	5.915492958	1.126760563
44	E01014255	Stoke-on-Trent 009E	E02002959	Stoke-on-Trent 009	Moorcroft	46.78942524	24.80674173	12.92906816	37.88275648	1	0	939	47.71033014	32.37486688	24.17465389	16.29392971	12.56656017	8.200212993	6.389776358
45	E01014256	Stoke-on-Trent 011D	E02002961	Stoke-on-Trent 011	Birches Head and Central Forest Park	46.59197221	23.9543871	12.47126733	43.12592389	1	0	917	51.79934569	29.33478735	23.11886587	18.21155943	17.88440567	9.269356598	2.181025082
46	E01014257	Stoke-on-Trent 001A	E02002951	Stoke-on-Trent 001	Great Chell and Packmoor	36.27911325	11.62089707	5.134487222	22.27276567	3	0	919	49.40152339	19.04243743	24.59194777	22.41566921	23.1773667	8.487486398	2.285092492
47	E01014258	Stoke-on-Trent 001B	E02002951	Stoke-on-Trent 001	Great Chell and Packmoor	28.8314804	9.246648698	5.594603158	9.919399655	8	0	826	49.15254237	19.49152542	34.62469734	25.18159806	13.68038741	5.811138015	1.210653753
48	E01014259	Stoke-on-Trent 001C	E02002951	Stoke-on-Trent 001	Great Chell and Packmoor	33.55268256	13.85323579	8.426822871	16.26767196	4	0	1007	46.0774578	11.61866931	18.86792453	21.25124131	26.91161867	14.20059583	7.149950348
49	E01014260	Stoke-on-Trent 001D	E02002951	Stoke-on-Trent 001	Great Chell and Packmoor	44.01619781	21.8516645	16.04557257	25.4992295	2	0	845	47.69230769	18.10650888	19.40828402	20.94674556	27.5739645	9.704142012	4.26035503
50	E01014261	Stoke-on-Trent 003A	E02002953	Stoke-on-Trent 003	Bradeley and Chell Heath	46.65202613	24.59571327	17.74517447	27.24709018	1	0	716	45.67039106	22.76536313	26.67597765	22.34636872	17.59776536	7.122905028	3.491620112
51	E01014262	Stoke-on-Trent 003B	E02002953	Stoke-on-Trent 003	Bradeley and Chell Heath	42.66564616	20.41815906	14.8537486	23.95781147	2	0	721	47.29542302	21.3592233	29.26490985	17.89181692	19.41747573	8.321775312	3.74479889
52	E01014263	Stoke-on-Trent 003C	E02002953	Stoke-on-Trent 003	Bradeley and Chell Heath	41.06401768	18.84094052	13.45598492	22.14016935	2	0	824	47.81553398	26.69902913	29.97572816	20.38834951	14.92718447	6.310679612	1.699029126
53	E01014264	Stoke-on-Trent 001E	E02002951	Stoke-on-Trent 001	Great Chell and Packmoor	34.4921785	10.941421	4.623069647	22.34653621	6	0	1098	47.44990893	20.21857923	26.32058288	21.22040073	16.39344262	10.56466302	5.282331512
54	E01014265	Stoke-on-Trent 007D	E02002957	Stoke-on-Trent 007	Baddeley, Milton and Norton	32.42091132	11.16037847	3.80960326	19.69227193	9	0	972	46.60493827	17.28395062	21.50205761	21.70781893	21.2962963	14.81481481	3.395061728
55	E01014266	Stoke-on-Trent 008B	E02002958	Stoke-on-Trent 008	Ford Green and Smallthorne	43.27320918	21.67143035	9.966108021	39.56508699	2	0	572	50.87412587	20.62937063	25.6993007	19.75524476	20.62937063	9.615384615	3.671328671
56	E01014267	Stoke-on-Trent 007E	E02002957	Stoke-on-Trent 007	Baddeley, Milton and Norton	35.74374893	10.10967859	4.453397357	24.03387939	6	0	1354	50.66469719	25.62776957	22.23042836	20.01477105	17.50369276	11.29985229	3.323485968
57	E01014268	Stoke-on-Trent 008C	E02002958	Stoke-on-Trent 008	Ford Green and Smallthorne	29.68263531	12.11348442	4.196955707	27.51581584	4	0	1131	42.79398762	30.68081344	25.02210433	11.93633952	14.85411141	13.70468612	3.801945181
58	E01014269	Stoke-on-Trent 010A	E02002960	Stoke-on-Trent 010	Sneyd Green	45.43093024	22.43076923	9.987296692	45.58388766	1	0	840	48.80952381	27.85714286	25.5952381	21.42857143	13.80952381	9.047619048	2.261904762
59	E01014270	Stoke-on-Trent 008D	E02002958	Stoke-on-Trent 008	Sneyd Green	35.88727095	13.73356479	3.916600084	24.92143245	6	0	969	47.88441692	16.71826625	21.25902993	24.97420021	19.50464396	13.3126935	4.231166151
60	E01014271	Stoke-on-Trent 008E	E02002958	Stoke-on-Trent 008	Sneyd Green	31.05153744	12.86589836	3.682669607	23.78188303	4	0	837	47.19235364	21.38590203	23.53643967	21.74432497	20.31063321	10.63321386	2.38948626
61	E01014272	Stoke-on-Trent 007F	E02002957	Stoke-on-Trent 007	Baddeley, Milton and Norton	28.21696783	10.03973569	3.239056837	21.67941965	8	0	897	46.15384615	18.06020067	26.75585284	19.62095875	17.39130435	14.49275362	3.678929766
62	E01014273	Stoke-on-Trent 021A	E02002971	Stoke-on-Trent 021	Fenton East	45.03525719	20.31785887	8.540646591	43.83111073	1	0	579	52.15889465	24.69775475	32.46977547	26.07944732	11.05354059	4.835924007	0.863557858
63	E01014274	Stoke-on-Trent 020A	E02002970	Stoke-on-Trent 020	Fenton East	42.36870666	22.52978783	8.568134292	43.83193106	2	0	929	46.50161464	25.29601722	27.01829925	19.80624327	15.71582347	8.826695371	3.336921421
64	E01014275	Stoke-on-Trent 020B	E02002970	Stoke-on-Trent 020	Fenton West and Mount Pleasant	46.43386456	22.18551448	11.53962924	51.45437245	1	0	754	51.98938992	21.35278515	28.24933687	17.77188329	20.0265252	9.151193634	3.448275862
65	E01014276	Stoke-on-Trent 020C	E02002970	Stoke-on-Trent 020	Fenton West and Mount Pleasant	42.28100125	19.54679313	8.10642692	44.81437816	2	0	833	49.93997599	22.92917167	31.09243697	21.00840336	16.32653061	6.722689076	1.920768307
66	E01014277	Stoke-on-Trent 020D	E02002970	Stoke-on-Trent 020	Fenton West and Mount Pleasant	30.85630327	11.95171739	3.72664615	28.41554309	4	0	882	52.04081633	20.97505669	26.53061224	19.84126984	21.20181406	9.183673469	2.267573696
67	E01014278	Stoke-on-Trent 021B	E02002971	Stoke-on-Trent 021	Fenton East	44.42890572	24.98908699	7.880897396	40.19801578	2	0	730	50.2739726	22.32876712	22.60273973	23.42465753	22.60273973	8.493150685	0.547945205
68	E01014279	Stoke-on-Trent 020E	E02002970	Stoke-on-Trent 020	Fenton West and Mount Pleasant	40.99112863	20.62904016	7.159581838	34.92039721	2	0	860	52.09302326	27.90697674	29.30232558	21.04651163	12.79069767	7.790697674	1.162790698
69	E01014280	Stoke-on-Trent 021C	E02002971	Stoke-on-Trent 021	Fenton East	31.00939342	9.805487866	3.759260961	23.70938568	5	0	809	51.91594561	12.85537701	23.60939431	25.33992583	26.32880099	9.394313968	2.472187886
70	E01014281	Stoke-on-Trent 015A	E02002965	Stoke-on-Trent 015	Hanley Park and Shelton	40.23026834	18.05393022	12.51069646	21.49345166	2	0	673	57.94947994	38.63298663	27.04309064	18.12778603	11.29271917	4.160475483	0.742942051
71	E01014282	Stoke-on-Trent 016D	E02002966	Stoke-on-Trent 016	Hanley Park and Shelton	35.95620811	11.70240191	4.010247741	22.57778894	3	0	370	56.48648649	29.72972973	20	21.35135135	14.86486486	10.54054054	3.513513514
72	E01014283	Stoke-on-Trent 016E	E02002966	Stoke-on-Trent 016	Hanley Park and Shelton	29.71361635	11.46709391	3.324616423	26.18798257	4	0	545	61.28440367	41.83486239	20.73394495	17.43119266	9.357798165	8.623853211	2.018348624
73	E01014284	Stoke-on-Trent 016F	E02002966	Stoke-on-Trent 016	Hanley Park and Shelton	28.97402851	10.4614187	6.013310467	12.27931595	4	0	195	63.58974359	39.48717949	23.58974359	16.41025641	11.28205128	6.153846154	3.076923077
74	E01014285	Stoke-on-Trent 015B	E02002965	Stoke-on-Trent 015	Etruria and Hanley	41.16514916	17.38259193	7.336531843	42.10612819	2	0	1094	53.19926874	38.20840951	25.31992687	16.08775137	12.06581353	5.850091408	2.468007313
75	E01014286	Stoke-on-Trent 015C	E02002965	Stoke-on-Trent 015	Etruria and Hanley	45.81614138	23.23231948	10.65306628	46.58838141	1	0	689	53.70101597	37.44557329	25.54426705	16.54571843	10.88534107	7.256894049	2.322206096
76	E01014287	Stoke-on-Trent 015D	E02002965	Stoke-on-Trent 015	Joiner's Square	44.29435838	20.90197871	9.789699102	47.26219953	1	0	835	55.80838323	32.45508982	23.23353293	24.67065868	9.700598802	6.467065868	3.473053892
77	E01014288	Stoke-on-Trent 018A	E02002968	Stoke-on-Trent 018	Hartshill and Basford	31.85037341	10.10288886	6.033310299	11.19648357	6	0	746	50.80428954	30.69705094	27.07774799	19.57104558	14.4772118	5.764075067	2.412868633
78	E01014289	Stoke-on-Trent 018B	E02002968	Stoke-on-Trent 018	Hartshill and Basford	34.12295765	11.59203716	7.092681594	12.78030806	6	0	932	50.42918455	21.13733906	21.67381974	25.21459227	19.20600858	8.905579399	3.862660944
79	E01014290	Stoke-on-Trent 018C	E02002968	Stoke-on-Trent 018	Hartshill and Basford	30.20890278	10.65106564	7.78673194	12.89178887	7	0	784	48.97959184	26.53061224	24.48979592	23.34183673	12.37244898	9.566326531	3.698979592
80	E01014291	Stoke-on-Trent 018D	E02002968	Stoke-on-Trent 018	Hartshill and Basford	36.32986253	12.32522223	4.245142571	23.31018683	3	0	799	51.81476846	23.02878598	29.91239049	21.65206508	14.89361702	5.882352941	4.630788486
81	E01014292	Stoke-on-Trent 018E	E02002968	Stoke-on-Trent 018	Penkhull and Stoke	33.19763472	11.07188536	6.744235334	12.23698771	6	0	854	51.52224824	25.76112412	25.17564403	22.36533958	14.51990632	9.25058548	2.927400468
82	E01014293	Stoke-on-Trent 019A	E02002969	Stoke-on-Trent 019	Penkhull and Stoke	39.89037112	17.78006844	12.5143114	21.03368432	2	0	719	55.91098748	32.96244784	32.26703755	16.41168289	10.01390821	7.093184979	1.251738526
83	E01014294	Stoke-on-Trent 018F	E02002968	Stoke-on-Trent 018	Penkhull and Stoke	43.78450339	21.5609682	15.80561141	25.2757288	2	0	743	46.4333782	19.51547779	27.99461642	19.9192463	14.13189771	10.09421265	8.344549125
84	E01014295	Stoke-on-Trent 019B	E02002969	Stoke-on-Trent 019	Penkhull and Stoke	32.2421528	12.16431693	7.297544287	13.36355627	5	0	1043	50.04793864	19.27133269	21.7641419	21.28475551	18.79194631	13.8063279	5.081495686
85	E01014296	Stoke-on-Trent 022A	E02002972	Stoke-on-Trent 022	Sandford Hill	38.07441723	12.93431025	3.822287673	25.76405437	3	0	765	48.75816993	20.13071895	23.26797386	23.1372549	23.39869281	7.320261438	2.745098039
86	E01014297	Stoke-on-Trent 021D	E02002971	Stoke-on-Trent 021	Sandford Hill	29.12597644	10.56802673	4.001030814	24.86955799	7	0	750	48.53333333	18.8	24.93333333	29.06666667	21.73333333	4.666666667	0.8
87	E01014298	Stoke-on-Trent 022B	E02002972	Stoke-on-Trent 022	Sandford Hill	42.07427147	17.96072673	7.979974813	37.57371481	2	0	816	46.32352941	23.52941176	27.20588235	24.14215686	14.82843137	8.210784314	2.083333333
88	E01014299	Stoke-on-Trent 025A	E02002975	Stoke-on-Trent 025	Meir Hay	34.61866039	13.11509267	3.822621796	23.26209242	6	0	831	49.09747292	16.00481348	25.51143201	26.23345367	21.54031288	8.062575211	2.647412756
89	E01014300	Stoke-on-Trent 022C	E02002972	Stoke-on-Trent 022	Sandford Hill	45.99790616	23.6407471	10.74345244	43.87918422	1	0	744	47.98387097	24.19354839	24.46236559	20.16129032	17.74193548	11.55913978	1.88172043
90	E01014301	Stoke-on-Trent 025B	E02002975	Stoke-on-Trent 025	Meir Hay	28.42655626	8.856987241	3.888408068	22.18336468	7	0	887	48.36527621	28.41037204	33.82187148	19.16572717	12.2886133	5.073280722	1.240135287
91	E01014302	Stoke-on-Trent 022D	E02002972	Stoke-on-Trent 022	Broadway and Longton East	43.92070465	19.88934607	9.073934183	39.90011361	2	0	1073	47.62348555	21.06244175	21.34203169	18.91891892	23.20596459	12.11556384	3.355079217
92	E01014303	Stoke-on-Trent 025C	E02002975	Stoke-on-Trent 025	Meir Hay	31.20240725	11.37658433	3.585493867	22.06438173	7	0	862	50.34802784	19.14153132	31.67053364	27.26218097	15.6612529	5.336426914	0.928074246
93	E01014304	Stoke-on-Trent 025D	E02002975	Stoke-on-Trent 025	Broadway and Longton East	33.49818947	12.58767913	3.400969939	23.30331716	5	0	906	50.77262693	14.90066225	21.30242826	24.06181015	21.0816777	16.00441501	2.649006623
94	E01014305	Stoke-on-Trent 029A	E02002979	Stoke-on-Trent 029	Lightwood North and Normacot	47.45944593	27.2109379	7.694640057	44.78872515	1	0	648	50.92592593	34.25925926	22.5308642	18.20987654	13.88888889	7.098765432	4.012345679
95	E01014306	Stoke-on-Trent 029B	E02002979	Stoke-on-Trent 029	Dresden and Florence	47.21209888	24.4562136	7.904623026	48.01934628	1	0	623	51.52487961	27.60834671	23.75601926	23.11396469	14.44622793	8.34670947	2.728731942
96	E01014307	Stoke-on-Trent 029C	E02002979	Stoke-on-Trent 029	Lightwood North and Normacot	47.22207942	23.98618456	7.909434438	53.04300745	1	0	609	48.76847291	31.19868637	28.8998358	16.58456486	14.12151067	5.911330049	3.28407225
97	E01014308	Stoke-on-Trent 027A	E02002977	Stoke-on-Trent 027	Blurton East	35.55488885	14.61852395	3.666209045	33.29961998	6	0	1160	48.96551724	11.63793103	19.05172414	21.98275862	27.32758621	16.12068966	3.879310345
98	E01014309	Stoke-on-Trent 027B	E02002977	Stoke-on-Trent 027	Dresden and Florence	45.49860364	21.20130326	8.897177314	54.7982415	2	0	790	45.56962025	17.08860759	17.21518987	24.17721519	19.87341772	14.30379747	7.341772152
99	E01014310	Stoke-on-Trent 031A	E02002981	Stoke-on-Trent 031	Lightwood North and Normacot	29.49255678	7.952664476	3.813236546	31.92721664	7	0	1057	50.04730369	23.8410596	33.77483444	17.8807947	14.38032167	8.230842006	1.892147588
100	E01014311	Stoke-on-Trent 027C	E02002977	Stoke-on-Trent 027	Blurton East	41.92091964	20.19161032	8.571588437	50.10728544	2	0	850	49.52941176	17.64705882	20.94117647	21.17647059	22.58823529	13.52941176	4.117647059
101	E01014312	Stoke-on-Trent 029D	E02002979	Stoke-on-Trent 029	Dresden and Florence	35.45409151	17.34567313	3.985212651	32.16323938	4	0	812	49.50738916	19.33497537	19.33497537	23.15270936	20.19704433	13.66995074	4.310344828
102	E01014313	Stoke-on-Trent 027D	E02002977	Stoke-on-Trent 027	Hollybush and Longton West	50.05682421	28.06196421	11.30529817	53.46539315	1	0	984	47.25609756	13.92276423	19.00406504	21.95121951	23.17073171	16.2601626	5.691056911
103	E01014314	Stoke-on-Trent 031B	E02002981	Stoke-on-Trent 031	Lightwood North and Normacot	32.39846254	13.52099602	2.946890524	21.0046191	8	0	865	50.05780347	21.04046243	29.8265896	23.8150289	15.72254335	7.630057803	1.965317919
104	E01014315	Stoke-on-Trent 033A	E02002983	Stoke-on-Trent 033	Meir Park	30.50634408	10.47154436	4.60869003	30.52430164	7	0	919	46.89880305	11.9695321	17.30141458	22.41566921	30.79434168	14.14581066	3.373231774
105	E01014316	Stoke-on-Trent 031C	E02002981	Stoke-on-Trent 031	Meir South	46.768198	25.29756483	8.095911158	45.95749111	1	0	717	48.67503487	28.0334728	30.9623431	18.27057183	14.78382148	6.834030683	1.115760112
106	E01014317	Stoke-on-Trent 031D	E02002981	Stoke-on-Trent 031	Meir South	46.00070621	24.5118588	9.476244395	49.08001457	1	0	821	44.70158343	20.46285018	24.60414129	23.62971985	15.590743	13.39829476	2.314250914
107	E01014318	Stoke-on-Trent 033B	E02002983	Stoke-on-Trent 033	Meir Park	29.43650735	8.551173231	2.898051743	22.47541516	9	0	880	49.09090909	17.15909091	23.29545455	25.90909091	18.86363636	11.93181818	2.840909091
108	E01014319	Stoke-on-Trent 033C	E02002983	Stoke-on-Trent 033	Meir South	28.85840393	10.03668392	3.326571896	23.32540237	5	0	791	48.04045512	19.8482933	30.72060683	18.71049305	18.45764855	8.596713021	3.666245259
109	E01014320	Stoke-on-Trent 033D	E02002983	Stoke-on-Trent 033	Meir Park	26.9539804	9.670468445	3.04688873	19.41393871	9	0	740	47.7027027	21.75675676	28.91891892	24.45945946	18.37837838	5	1.486486486
110	E01014321	Stoke-on-Trent 028A	E02002978	Stoke-on-Trent 028	Broadway and Longton East	30.58244931	9.666072462	4.644502489	26.03926636	4	0	856	50.23364486	18.80841121	25.81775701	23.48130841	18.45794393	10.51401869	2.920560748
111	E01014322	Stoke-on-Trent 031E	E02002981	Stoke-on-Trent 031	Meir South	34.5613993	12.0609575	4.030254317	24.01577266	3	0	914	47.92122538	25.82056893	26.03938731	22.10065646	14.00437637	8.971553611	3.06345733
112	E01014323	Stoke-on-Trent 013A	E02002963	Stoke-on-Trent 013	Birches Head and Central Forest Park	36.79851177	11.41637695	3.695203384	23.60958266	3	0	649	47.30354391	22.95839753	28.0431433	22.03389831	16.79506934	8.320493066	1.848998459
113	E01014324	Stoke-on-Trent 010B	E02002960	Stoke-on-Trent 010	Sneyd Green	33.54439275	12.64796054	4.070003824	23.42318018	5	0	965	48.49740933	15.75129534	19.79274611	20.31088083	25.07772021	14.30051813	4.766839378
114	E01014325	Stoke-on-Trent 010C	E02002960	Stoke-on-Trent 010	Birches Head and Central Forest Park	28.0774401	9.196344234	2.799244164	17.55302353	9	0	783	50.44699872	15.58109834	24.90421456	38.69731801	14.17624521	4.597701149	2.043422733
115	E01014326	Stoke-on-Trent 010D	E02002960	Stoke-on-Trent 010	Birches Head and Central Forest Park	30.43838752	10.60831617	3.407279972	21.34550347	8	0	904	48.45132743	14.38053097	26.54867257	28.42920354	20.3539823	7.411504425	2.876106195
116	E01014327	Stoke-on-Trent 013B	E02002963	Stoke-on-Trent 013	Birches Head and Central Forest Park	33.69775229	9.950311819	3.985017262	23.97876585	3	0	770	50.77922078	24.80519481	31.55844156	19.48051948	10.77922078	9.74025974	3.636363636
117	E01014328	Stoke-on-Trent 013C	E02002963	Stoke-on-Trent 013	Birches Head and Central Forest Park	44.3684213	21.7066949	11.13530828	43.80705901	1	0	760	52.36842105	28.42105263	22.63157895	24.21052632	13.68421053	8.684210526	2.368421053
118	E01014329	Stoke-on-Trent 013D	E02002963	Stoke-on-Trent 013	Birches Head and Central Forest Park	43.37443841	18.4116157	9.855971618	40.67266248	2	0	878	48.17767654	21.86788155	26.19589977	21.18451025	16.97038724	9.79498861	3.986332574
119	E01014330	Stoke-on-Trent 013E	E02002963	Stoke-on-Trent 013	Birches Head and Central Forest Park	46.07925556	24.8105533	10.83629542	40.96313345	1	0	802	58.72817955	30.17456359	26.30922693	18.7032419	12.71820449	8.603491272	3.49127182
120	E01014331	Stoke-on-Trent 004A	E02002954	Stoke-on-Trent 004	Baddeley, Milton and Norton	46.07267942	26.9236405	9.992550533	39.17559261	1	0	802	48.37905237	22.319202	31.17206983	18.57855362	15.96009975	9.226932668	2.743142145
121	E01014332	Stoke-on-Trent 004B	E02002954	Stoke-on-Trent 004	Baddeley, Milton and Norton	34.51674155	16.04407288	4.256649269	24.28654005	5	0	1122	47.50445633	9.001782531	20.58823529	22.63814617	26.64884135	16.93404635	4.188948307
122	E01014333	Stoke-on-Trent 003D	E02002953	Stoke-on-Trent 003	Bradeley and Chell Heath	34.52625804	11.00002696	3.950967751	29.99303223	6	0	939	47.92332268	16.29392971	23.00319489	20.12779553	24.60063898	12.4600639	3.514376997
123	E01014334	Stoke-on-Trent 003E	E02002953	Stoke-on-Trent 003	Bradeley and Chell Heath	41.39118555	14.17709619	5.095576619	39.46922988	3	0	1037	43.29797493	8.196721311	12.53616201	22.17936355	31.43683703	20.05785921	5.593056895
124	E01014335	Stoke-on-Trent 004C	E02002954	Stoke-on-Trent 004	Baddeley, Milton and Norton	30.23853731	10.97549438	4.315587506	34.88569925	5	0	1010	50.3960396	18.81188119	25.54455446	22.57425743	17.22772277	10.1980198	5.643564356
125	E01014336	Stoke-on-Trent 004D	E02002954	Stoke-on-Trent 004	Baddeley, Milton and Norton	47.00475311	23.50081597	13.29603825	59.16554397	1	0	773	47.86545925	21.3454075	29.62483829	23.4152652	14.10090556	7.373868047	4.139715395
126	E01014337	Stoke-on-Trent 004E	E02002954	Stoke-on-Trent 004	Baddeley, Milton and Norton	44.23926081	17.08917046	11.793397	56.34522506	2	0	912	48.24561404	21.38157895	25.32894737	21.92982456	16.44736842	11.29385965	3.618421053
127	E01014338	Stoke-on-Trent 023A	E02002973	Stoke-on-Trent 023	Boothen and Oak Hill	34.20093291	11.67955945	7.161517254	12.87569035	6	0	924	48.59307359	21.1038961	24.24242424	22.18614719	19.04761905	11.36363636	2.056277056
128	E01014339	Stoke-on-Trent 019C	E02002969	Stoke-on-Trent 019	Boothen and Oak Hill	41.06693732	18.89231497	13.49571904	22.22899069	2	0	770	51.55844156	27.79220779	28.7012987	20.12987013	14.28571429	7.662337662	1.428571429
129	E01014340	Stoke-on-Trent 019D	E02002969	Stoke-on-Trent 019	Boothen and Oak Hill	41.76460963	19.96775012	14.48264149	23.44836351	2	0	925	48.10810811	31.24324324	20	17.94594595	18.05405405	9.081081081	3.675675676
130	E01014341	Stoke-on-Trent 023B	E02002973	Stoke-on-Trent 023	Springfields and Trent Vale	35.14519885	10.95379471	5.24288119	31.28367593	3	0	894	50.11185682	26.73378076	25.950783	20.58165548	15.65995526	7.606263982	3.467561521
131	E01014342	Stoke-on-Trent 023C	E02002973	Stoke-on-Trent 023	Springfields and Trent Vale	42.2194439	20.40884864	14.86782666	23.97687858	2	0	708	43.6440678	24.43502825	26.41242938	18.6440678	16.94915254	10.02824859	3.531073446
132	E01014343	Stoke-on-Trent 023D	E02002973	Stoke-on-Trent 023	Springfields and Trent Vale	29.61809443	10.80991618	6.331418056	12.63103522	4	0	992	53.22580645	25.40322581	29.43548387	20.96774194	15.22177419	7.560483871	1.411290323
133	E01014344	Stoke-on-Trent 023E	E02002973	Stoke-on-Trent 023	Springfields and Trent Vale	35.27401757	10.92310946	6.301833376	12.87838742	3	0	805	46.83229814	24.9689441	30.0621118	23.10559006	12.91925466	7.577639752	1.366459627
134	E01014345	Stoke-on-Trent 019E	E02002969	Stoke-on-Trent 019	Penkhull and Stoke	41.27413503	18.87353636	13.46597704	22.23365236	2	0	936	57.05128205	27.77777778	28.52564103	21.04700855	13.88888889	6.196581197	2.564102564
135	E01014346	Stoke-on-Trent 030A	E02002980	Stoke-on-Trent 030	Hanford and Trentham	34.06720002	14.45729903	6.749688171	36.22938048	7	0	1091	46.65444546	11.91567369	18.6984418	21.72318973	25.57286893	14.94042163	7.149404216
136	E01014347	Stoke-on-Trent 034A	E02002984	Stoke-on-Trent 034	Hanford and Trentham	29.25143171	9.711432366	3.057745907	25.45069723	9	0	871	46.84270953	19.6326062	22.61768083	25.1435132	23.65097589	7.003444317	1.951779564
137	E01014348	Stoke-on-Trent 030B	E02002980	Stoke-on-Trent 030	Hanford and Trentham	33.08788458	12.11946447	4.529086531	26.85383607	8	0	979	46.37385087	15.21961185	16.13891726	16.24106231	23.90194076	19.91828396	8.580183861
138	E01014349	Stoke-on-Trent 030C	E02002980	Stoke-on-Trent 030	Hanford and Trentham	31.36804406	12.41693301	3.573638417	35.05398905	9	0	1001	47.55244755	14.48551449	19.58041958	19.68031968	21.97802198	16.68331668	7.592407592
139	E01014350	Stoke-on-Trent 034B	E02002984	Stoke-on-Trent 034	Hanford and Trentham	24.91735699	10.28192662	3.222861933	31.94456633	10	0	888	47.86036036	16.1036036	23.87387387	19.36936937	23.64864865	12.72522523	4.279279279
140	E01014351	Stoke-on-Trent 034C	E02002984	Stoke-on-Trent 034	Hanford and Trentham	35.72250283	12.73045732	7.92819117	14.12257676	6	0	1032	46.99612403	16.56976744	20.15503876	25	16.86046512	11.53100775	9.88372093
141	E01014352	Stoke-on-Trent 034D	E02002984	Stoke-on-Trent 034	Hanford and Trentham	24.53719187	9.772068321	3.036382903	36.24358423	10	0	930	50.10752688	16.98924731	21.07526882	24.30107527	25.80645161	9.139784946	2.688172043
142	E01014353	Stoke-on-Trent 030D	E02002980	Stoke-on-Trent 030	Hanford and Trentham	29.98239871	11.18864889	4.402047264	37.83901292	4	0	925	49.2972973	25.18918919	26.16216216	21.51351351	15.45945946	8.648648649	3.027027027
143	E01014354	Stoke-on-Trent 005A	E02002955	Stoke-on-Trent 005	Tunstall	48.24726499	26.55054401	19.34807394	29.38952089	1	0	916	46.50655022	22.59825328	22.92576419	20.63318777	19.3231441	10.04366812	4.475982533
144	E01014355	Stoke-on-Trent 005B	E02002955	Stoke-on-Trent 005	Tunstall	41.80119805	19.68130946	14.07100184	23.16371947	2	0	971	53.03810505	32.23480947	27.08547889	16.16889804	14.62409887	8.032955716	1.853759011
145	E01014356	Stoke-on-Trent 005C	E02002955	Stoke-on-Trent 005	Little Chell and Stanfield	41.7926992	19.54327103	14.06676036	22.93799567	2	0	917	49.61832061	27.04471101	29.66194111	19.62922574	12.21374046	8.396946565	3.053435115
146	E01014357	Stoke-on-Trent 002A	E02002952	Stoke-on-Trent 002	Goldenhill and Sandyford	38.74680497	13.51182018	8.164405289	16.01280646	3	0	987	45.89665653	17.52786221	18.64235056	19.14893617	19.35157042	14.48834853	10.84093212
147	E01014358	Stoke-on-Trent 002B	E02002952	Stoke-on-Trent 002	Goldenhill and Sandyford	46.17267236	24.33569769	17.53691603	26.97275671	1	0	706	47.16713881	23.65439093	30.59490085	19.12181303	13.31444759	10.76487252	2.549575071
148	E01014359	Stoke-on-Trent 002C	E02002952	Stoke-on-Trent 002	Tunstall	42.04807717	19.95746209	14.41271516	23.43405355	2	0	999	50.85085085	23.62362362	26.82682683	20.22022022	19.01901902	8.708708709	1.601601602
149	E01014360	Stoke-on-Trent 002D	E02002952	Stoke-on-Trent 002	Goldenhill and Sandyford	29.29915497	9.960101128	5.79151839	10.85773296	5	0	1157	50.64822818	29.99135696	30.07778738	19.79256698	12.10025929	5.877268799	2.160760588
150	E01014361	Stoke-on-Trent 005D	E02002955	Stoke-on-Trent 005	Tunstall	44.32678311	22.17948381	15.37669676	24.8516534	1	0	731	52.39398085	35.97811218	32.01094391	15.32147743	9.165526676	5.745554036	1.778385773
151	E01014362	Stoke-on-Trent 025E	E02002975	Stoke-on-Trent 025	Meir Hay	34.48290735	13.57286605	5.06456783	42.9581563	7	0	868	47.11981567	14.40092166	22.35023041	26.15207373	21.5437788	10.13824885	5.414746544
152	E01014363	Stoke-on-Trent 024A	E02002974	Stoke-on-Trent 024	Weston Coyney	35.98250177	12.10745402	5.484215434	40.19277089	6	0	952	46.95378151	9.243697479	20.06302521	21.00840336	25.73529412	17.01680672	6.932773109
153	E01014364	Stoke-on-Trent 024B	E02002974	Stoke-on-Trent 024	Weston Coyney	37.5209258	11.14779627	5.163872799	34.13631874	3	0	865	47.74566474	17.68786127	23.12138728	21.61849711	17.4566474	10.40462428	9.710982659
154	E01014365	Stoke-on-Trent 024C	E02002974	Stoke-on-Trent 024	Meir North	33.31727749	13.17998905	5.733608957	30.07195844	5	0	989	48.23053589	12.43680485	20.62689585	21.23356926	25.58139535	14.15571284	5.96562184
155	E01014366	Stoke-on-Trent 028B	E02002978	Stoke-on-Trent 028	Meir North	48.34927659	33.09161347	13.32586432	44.697622	1	0	901	52.16426193	27.63596004	22.97447281	18.64594895	18.09100999	7.991120977	4.661487236
156	E01014367	Stoke-on-Trent 028C	E02002978	Stoke-on-Trent 028	Meir North	46.8053946	24.5815259	11.88965803	43.09949836	1	0	783	48.53128991	27.33077905	22.60536398	22.60536398	14.55938697	9.706257982	3.19284802
157	E01014368	Stoke-on-Trent 028D	E02002978	Stoke-on-Trent 028	Meir North	45.54242888	23.29202204	10.07169592	43.57046985	1	0	851	49.70622797	24.0893067	24.55934195	20.09400705	17.74383079	10.92831962	2.58519389
158	E01014369	Stoke-on-Trent 024D	E02002974	Stoke-on-Trent 024	Weston Coyney	32.70244063	14.5453908	3.181358885	23.84397482	5	0	894	46.53243848	21.58836689	20.80536913	23.82550336	19.2393736	10.96196868	3.579418345
159	E01029532	Newcastle-under-Lyme 005A	E02006162	Newcastle-under-Lyme 005	Audley and Bignall End	24.44111043	8.617595436	5.577135166	13.9710782	7	1	938	47.86780384	17.80383795	26.3326226	21.108742	20.89552239	10.12793177	3.731343284
160	E01029533	Newcastle-under-Lyme 005B	E02006162	Newcastle-under-Lyme 005	Audley and Bignall End	24.59280439	8.665592554	5.605606146	14.04861174	7	1	1017	48.2792527	17.60078663	22.41887906	24.48377581	22.61553589	9.636184857	3.244837758
161	E01029534	Newcastle-under-Lyme 005C	E02006162	Newcastle-under-Lyme 005	Audley and Bignall End	23.37060527	7.949010101	4.783370334	10.26027391	8	1	1045	47.65550239	21.24401914	19.90430622	19.80861244	25.83732057	10.62200957	2.583732057
162	E01029535	Newcastle-under-Lyme 005D	E02006162	Newcastle-under-Lyme 005	Audley and Bignall End	23.53950944	8.583072179	4.886973123	12.38700361	4	1	775	49.80645161	21.03225806	32.77419355	20.38709677	14.19354839	7.35483871	4.258064516
163	E01029536	Newcastle-under-Lyme 004A	E02006161	Newcastle-under-Lyme 004	Bradwell	26.60708354	6.811746054	3.83561428	17.94236384	9	0	1054	48.38709677	13.47248577	24.57305503	19.92409867	25.71157495	13.09297913	3.225806452
164	E01029537	Newcastle-under-Lyme 006A	E02006163	Newcastle-under-Lyme 006	Bradwell	33.55286977	13.35666503	4.143550198	20.64710032	5	0	893	48.48824188	22.50839866	26.87569989	19.70884658	16.12541993	10.30235162	4.479283315
165	E01029538	Newcastle-under-Lyme 006B	E02006163	Newcastle-under-Lyme 006	Bradwell	39.649941	16.37436707	4.914910333	26.40009697	3	0	1080	45.37037037	20.83333333	21.57407407	17.68518519	16.01851852	12.59259259	11.2962963
166	E01029539	Newcastle-under-Lyme 006C	E02006163	Newcastle-under-Lyme 006	Bradwell	33.04989219	10.79293347	4.083437264	24.06758509	6	0	907	50.93715546	20.83792723	26.46085998	20.3969129	17.0893054	11.79713341	3.41786108
167	E01029540	Newcastle-under-Lyme 003A	E02006160	Newcastle-under-Lyme 003	Butt Lane	33.61689834	13.1091526	7.976407471	14.50207805	5	0	997	46.53961886	14.44332999	20.86258776	17.45235707	23.87161484	16.95085256	6.419257773
168	E01029541	Newcastle-under-Lyme 003B	E02006160	Newcastle-under-Lyme 003	Butt Lane	30.18979313	11.36379168	6.737462365	13.23625815	4	0	797	44.54203262	24.59222083	23.83939774	23.21204517	17.94228356	7.65370138	2.760351317
169	E01029542	Newcastle-under-Lyme 003C	E02006160	Newcastle-under-Lyme 003	Butt Lane	31.48878465	11.50068829	6.808306108	12.55997361	5	0	826	47.45762712	21.5496368	20.33898305	22.76029056	22.76029056	9.685230024	2.905569007
170	E01029543	Newcastle-under-Lyme 003D	E02006160	Newcastle-under-Lyme 003	Butt Lane	43.11967866	20.80862703	15.1960335	24.35909284	2	0	712	45.64606742	18.82022472	29.7752809	19.80337079	17.83707865	8.848314607	4.915730337
171	E01029544	Newcastle-under-Lyme 004B	E02006161	Newcastle-under-Lyme 004	Chesterton	30.34172312	10.35955895	7.544843544	12.5753871	7	0	803	49.8132005	17.68368618	33.00124533	26.52552927	14.07222914	5.97758406	2.739726027
172	E01029545	Newcastle-under-Lyme 004C	E02006161	Newcastle-under-Lyme 004	Chesterton	30.37604014	10.55812772	7.711237537	12.74723828	7	0	935	50.16042781	20.53475936	26.63101604	26.20320856	16.04278075	8.235294118	2.352941176
173	E01029546	Newcastle-under-Lyme 004D	E02006161	Newcastle-under-Lyme 004	Chesterton	25.84186378	7.415134615	4.496841335	8.533031076	9	0	826	49.63680387	28.32929782	30.50847458	25.30266344	11.38014528	3.389830508	1.089588378
174	E01029547	Newcastle-under-Lyme 007A	E02006164	Newcastle-under-Lyme 007	Chesterton	42.26562556	20.22901749	14.70105309	23.72756407	2	0	705	48.36879433	27.23404255	21.84397163	20.9929078	15.74468085	8.936170213	5.24822695
175	E01029548	Newcastle-under-Lyme 007B	E02006164	Newcastle-under-Lyme 007	Chesterton	46.02570518	24.04970582	17.2386972	26.65647184	1	0	835	49.94011976	26.22754491	23.83233533	22.63473054	17.00598802	7.784431138	2.51497006
176	E01029549	Newcastle-under-Lyme 014A	E02006171	Newcastle-under-Lyme 014	Clayton	31.61478604	11.59515809	4.481403112	28.79804313	4	0	1043	47.55512943	14.86097795	23.58581016	20.03835091	19.84659636	16.20325983	5.465004794
177	E01029551	Newcastle-under-Lyme 014B	E02006171	Newcastle-under-Lyme 014	Clayton	26.61964451	7.323865895	2.786905694	20.3115148	9	0	958	48.32985386	26.30480167	25.36534447	17.32776618	16.28392484	10.8559499	3.862212944
178	E01029552	Newcastle-under-Lyme 006D	E02006163	Newcastle-under-Lyme 006	Cross Heath	32.22253546	12.80471473	3.449630398	26.95301897	4	0	910	50.65934066	20.10989011	24.72527473	21.53846154	19.01098901	10	4.615384615
179	E01029553	Newcastle-under-Lyme 010A	E02006167	Newcastle-under-Lyme 010	Cross Heath	35.93688982	11.08835039	3.500677883	23.47652678	3	0	834	48.441247	26.61870504	24.2206235	20.38369305	16.30695444	9.592326139	2.877697842
180	E01029554	Newcastle-under-Lyme 010B	E02006167	Newcastle-under-Lyme 010	Cross Heath	47.3361167	25.66758911	18.73584146	28.4841196	1	0	824	47.9368932	24.75728155	22.81553398	16.86893204	18.32524272	11.16504854	6.067961165
181	E01029555	Newcastle-under-Lyme 011A	E02006168	Newcastle-under-Lyme 011	Cross Heath	30.90703855	11.26875295	3.322914519	28.1906843	4	0	932	43.99141631	19.74248927	24.03433476	23.60515021	15.45064378	10.94420601	6.223175966
182	E01029556	Newcastle-under-Lyme 005E	E02006162	Newcastle-under-Lyme 005	Halmerend	27.34598971	9.240962492	5.62503467	12.24113127	6	1	1652	49.63680387	17.97820823	23.5472155	21.24697337	20.46004843	11.7433414	5.024213075
183	E01029557	Newcastle-under-Lyme 013A	E02006170	Newcastle-under-Lyme 013	Halmerend	23.19401695	7.434706586	4.381358301	11.09626371	9	1	886	46.0496614	13.20541761	20.99322799	23.7020316	25.28216704	10.72234763	6.094808126
184	E01029558	Newcastle-under-Lyme 006E	E02006163	Newcastle-under-Lyme 006	Holditch	34.77348949	10.87681484	6.321038515	12.8260046	3	0	894	46.97986577	29.86577181	23.93736018	20.02237136	14.31767338	9.060402685	2.796420582
185	E01029559	Newcastle-under-Lyme 007C	E02006164	Newcastle-under-Lyme 007	Holditch	31.29906529	12.05718191	7.213940999	14.10781485	4	0	864	48.61111111	19.90740741	25.81018519	23.95833333	14.35185185	9.606481481	6.365740741
186	E01029560	Newcastle-under-Lyme 007D	E02006164	Newcastle-under-Lyme 007	Holditch	42.16975847	19.94835595	14.49393077	23.40221459	2	0	829	46.56212304	24.6079614	24.12545235	23.16043426	14.95778046	8.323281062	4.82509047
187	E01029561	Newcastle-under-Lyme 002A	E02006159	Newcastle-under-Lyme 002	Kidsgrove	32.32836334	13.07393208	7.957519247	15.38689546	4	0	865	44.85549133	18.7283237	23.58381503	18.03468208	16.76300578	13.87283237	9.01734104
188	E01029562	Newcastle-under-Lyme 001A	E02006158	Newcastle-under-Lyme 001	Kidsgrove	29.61918043	9.50635584	2.382478341	20.82862209	8	0	755	47.01986755	18.54304636	29.40397351	24.2384106	18.54304636	7.814569536	1.456953642
189	E01029563	Newcastle-under-Lyme 002B	E02006159	Newcastle-under-Lyme 002	Kidsgrove	35.06124169	12.35103182	7.631134194	13.60475151	6	0	873	51.43184422	15.6930126	20.96219931	23.94043528	21.99312715	13.51660939	3.894616266
190	E01029564	Newcastle-under-Lyme 002C	E02006159	Newcastle-under-Lyme 002	Kidsgrove	41.82225051	19.65831602	14.21657373	23.08180724	2	0	659	49.92412747	24.73444613	26.10015175	19.1198786	19.42336874	6.980273141	3.641881639
191	E01029565	Newcastle-under-Lyme 001B	E02006158	Newcastle-under-Lyme 001	Kidsgrove	23.26686475	8.853387581	4.368069314	10.19517786	10	0	792	49.62121212	20.32828283	27.52525253	28.66161616	18.30808081	3.914141414	1.262626263
192	E01029566	Newcastle-under-Lyme 010C	E02006167	Newcastle-under-Lyme 010	Knutton and Silverdale	44.54976574	22.80727548	16.12381484	25.3625519	1	0	544	47.79411765	32.53676471	25.36764706	20.22058824	12.5	7.169117647	2.205882353
193	E01029567	Newcastle-under-Lyme 010D	E02006167	Newcastle-under-Lyme 010	Knutton and Silverdale	30.76877683	11.77556742	3.260360341	25.37820279	4	0	995	49.14572864	21.6080402	26.13065327	21.10552764	15.1758794	11.15577889	4.824120603
194	E01029568	Newcastle-under-Lyme 007E	E02006164	Newcastle-under-Lyme 007	Knutton and Silverdale	36.37989272	11.75938666	3.640451753	25.56028497	3	0	830	48.43373494	20.60240964	23.01204819	22.77108434	17.95180723	12.65060241	3.012048193
195	E01029569	Newcastle-under-Lyme 016A	E02006173	Newcastle-under-Lyme 016	Loggerheads and Whitmore	25.31003299	9.156102564	5.081182433	12.55330192	5	1	983	46.59206511	14.64903357	25.63580875	21.36317396	24.72024415	11.49542218	2.136317396
196	E01029570	Newcastle-under-Lyme 016B	E02006173	Newcastle-under-Lyme 016	Loggerheads and Whitmore	24.37402459	8.172969165	2.661571317	21.74047664	8	1	1784	50.56053812	13.34080717	23.48654709	22.70179372	22.30941704	12.72421525	5.437219731
197	E01029571	Newcastle-under-Lyme 016C	E02006173	Newcastle-under-Lyme 016	Loggerheads and Whitmore	28.59801921	9.925071343	6.094070858	13.1485334	6	1	921	46.47122693	12.05211726	20.41259501	23.99565689	24.10423453	14.98371336	4.451682953
198	E01029572	Newcastle-under-Lyme 016D	E02006173	Newcastle-under-Lyme 016	Loggerheads and Whitmore	19.16913511	7.839843367	3.749890802	11.3646668	10	1	1154	50.08665511	14.12478336	24.09012132	22.18370884	26.16984402	9.098786828	4.332755633
199	E01029573	Newcastle-under-Lyme 013B	E02006170	Newcastle-under-Lyme 013	Madeley	19.2298086	7.964033998	3.839181137	11.51489576	10	1	960	47.08333333	17.8125	24.0625	19.58333333	20.20833333	12.70833333	5.625
200	E01029574	Newcastle-under-Lyme 013C	E02006170	Newcastle-under-Lyme 013	Madeley	25.57662497	9.438935126	6.184480622	15.31826873	7	1	1014	47.83037475	13.21499014	21.69625247	20.8086785	24.65483235	13.70808679	5.917159763
201	E01029575	Newcastle-under-Lyme 013D	E02006170	Newcastle-under-Lyme 013	Madeley	24.31756889	9.173771447	5.244032639	13.26467041	4	1	611	47.46317512	18.65793781	25.20458265	25.85924714	16.69394435	11.45662848	2.127659574
202	E01029576	Newcastle-under-Lyme 012A	E02006169	Newcastle-under-Lyme 012	Keele	18.6204281	7.516657477	3.602028559	10.81579982	10	1	732	48.49726776	18.57923497	27.32240437	19.67213115	19.94535519	9.56284153	4.918032787
203	E01029577	Newcastle-under-Lyme 009A	E02006166	Newcastle-under-Lyme 009	May Bank	29.52325821	9.372239321	3.412411814	22.77184022	8	0	917	49.07306434	17.3391494	27.04471101	23.44601963	15.81243184	12.54089422	3.816793893
204	E01029578	Newcastle-under-Lyme 011B	E02006168	Newcastle-under-Lyme 011	May Bank	30.83606536	11.88375966	4.949907225	27.71147121	4	0	1169	48.67408041	18.30624465	23.01112062	20.53036784	14.28571429	16.33875107	7.52780154
205	E01029579	Newcastle-under-Lyme 009B	E02006166	Newcastle-under-Lyme 009	May Bank	30.19970049	13.19207276	3.74056575	20.87750038	8	0	1033	49.17715392	20.32913843	23.81413359	20.52274927	19.65150048	11.22942885	4.453049371
206	E01029580	Newcastle-under-Lyme 009C	E02006166	Newcastle-under-Lyme 009	May Bank	28.04644829	10.18417339	3.318072041	17.62737412	9	0	861	47.27061556	22.06736353	26.94541231	19.16376307	21.2543554	8.130081301	2.43902439
207	E01029581	Newcastle-under-Lyme 001C	E02006158	Newcastle-under-Lyme 001	Newchapel	30.7132187	10.87517787	5.15274507	20.21776091	7	0	970	53.40206186	19.17525773	26.39175258	22.4742268	18.04123711	10.6185567	3.298969072
208	E01029582	Newcastle-under-Lyme 001D	E02006158	Newcastle-under-Lyme 001	Newchapel	31.00794796	13.21523204	5.004618421	22.40122554	7	0	1197	50.04177109	17.20969089	24.56140351	20.63492063	21.30325815	11.77944862	4.511278195
209	E01029583	Newcastle-under-Lyme 008A	E02006165	Newcastle-under-Lyme 008	Porthill	32.28175954	12.64817232	4.996498794	22.02056898	7	0	951	47.31861199	20.60988433	26.1829653	18.40168244	17.87592008	10.83070452	6.098843323
210	E01029584	Newcastle-under-Lyme 008B	E02006165	Newcastle-under-Lyme 008	Porthill	31.53653669	8.480856375	4.917719869	22.78323375	7	0	765	48.75816993	24.96732026	21.04575163	17.64705882	18.30065359	11.89542484	6.14379085
211	E01029585	Newcastle-under-Lyme 008C	E02006165	Newcastle-under-Lyme 008	Porthill	32.41971307	10.50599337	4.632465469	22.3558135	7	0	831	50.30084236	25.99277978	23.94705174	19.85559567	17.68953069	9.987966306	2.527075812
212	E01029586	Newcastle-under-Lyme 001E	E02006158	Newcastle-under-Lyme 001	Ravenscliffe	32.51988284	12.11406961	9.009840037	14.65914596	7	0	816	46.69117647	12.74509804	20.83333333	21.93627451	30.14705882	12.25490196	2.083333333
213	E01029587	Newcastle-under-Lyme 001F	E02006158	Newcastle-under-Lyme 001	Ravenscliffe	30.47446964	10.60840047	6.589298609	11.36881877	8	0	804	46.89054726	18.15920398	24.12935323	21.51741294	20.52238806	11.31840796	4.353233831
214	E01029588	Newcastle-under-Lyme 002D	E02006159	Newcastle-under-Lyme 002	Ravenscliffe	31.346778	12.09634786	7.200300683	14.11238223	4	0	1002	49.6007984	17.96407186	23.65269461	23.85229541	21.55688623	10.07984032	2.894211577
215	E01029589	Newcastle-under-Lyme 015B	E02006172	Newcastle-under-Lyme 015	Seabridge	24.96807061	13.10393954	3.367130053	20.69685202	10	0	840	48.21428571	17.38095238	17.73809524	25.95238095	22.5	12.61904762	3.80952381
216	E01029590	Newcastle-under-Lyme 015C	E02006172	Newcastle-under-Lyme 015	Seabridge	32.88217085	13.94976105	4.459436415	23.75605508	8	0	953	45.54039874	12.27701994	21.72088143	21.09129066	20.67156348	16.15949633	8.079748164
217	E01029591	Newcastle-under-Lyme 014C	E02006171	Newcastle-under-Lyme 014	Seabridge	39.46922419	15.08946248	4.728098684	27.18335499	3	0	879	47.78156997	20.02275313	22.52559727	17.2923777	18.31626849	15.24459613	6.598407281
218	E01029593	Newcastle-under-Lyme 012B	E02006169	Newcastle-under-Lyme 012	Silverdale and Parksite	41.46221181	19.37061023	13.98273358	22.74328513	2	0	1237	47.6960388	27.08164915	25.30315279	20.93775263	16.49151172	7.518189167	2.667744543
219	E01029594	Newcastle-under-Lyme 012C	E02006169	Newcastle-under-Lyme 012	Silverdale and Parksite	32.23558362	12.69517721	5.093017888	26.51467044	4	0	1100	47.81818182	14.90909091	21	22.81818182	23.36363636	13.36363636	4.545454545
220	E01029595	Newcastle-under-Lyme 003E	E02006160	Newcastle-under-Lyme 003	Talke	32.65841245	12.21682794	7.251552047	13.34405387	5	0	901	51.16537181	13.09655938	19.08990011	23.64039956	32.29744728	10.76581576	1.109877913
221	E01029596	Newcastle-under-Lyme 004E	E02006161	Newcastle-under-Lyme 004	Talke	37.24654388	13.98165019	8.823026964	15.49579605	6	0	856	47.89719626	11.3317757	17.64018692	20.3271028	23.36448598	22.6635514	4.672897196
222	E01029597	Newcastle-under-Lyme 003F	E02006160	Newcastle-under-Lyme 003	Talke	35.73373632	11.35875375	6.632677115	13.35960033	3	0	794	47.6070529	24.93702771	23.29974811	22.29219144	16.87657431	9.319899244	3.274559194
223	E01029598	Newcastle-under-Lyme 010E	E02006167	Newcastle-under-Lyme 010	Thistleberry	28.61984459	10.55227329	4.153268906	22.55801444	4	0	888	46.95945946	34.23423423	24.88738739	18.13063063	11.82432432	8.558558559	2.364864865
224	E01029599	Newcastle-under-Lyme 010F	E02006167	Newcastle-under-Lyme 010	Thistleberry	37.15083469	11.73922258	4.581767869	31.32119882	3	0	886	49.88713318	18.17155756	20.65462754	22.3476298	19.751693	13.20541761	5.869074492
225	E01029600	Newcastle-under-Lyme 014D	E02006171	Newcastle-under-Lyme 014	Thistleberry	28.4826436	8.541046115	3.569295258	27.11296407	9	0	950	47.68421053	14.94736842	21.26315789	21.89473684	21.68421053	14.84210526	5.368421053
226	E01029601	Newcastle-under-Lyme 015E	E02006172	Newcastle-under-Lyme 015	Thistleberry	29.91956333	10.34119815	3.852593956	30.25058862	9	0	1037	45.99807136	16.29701061	17.74349084	16.29701061	20.6364513	20.44358727	8.582449373
227	E01029602	Newcastle-under-Lyme 011C	E02006168	Newcastle-under-Lyme 011	Town	36.20617799	11.70694925	4.433000148	30.28543777	3	0	890	50.4494382	25.73033708	23.14606742	18.76404494	14.60674157	11.23595506	6.516853933
228	E01029603	Newcastle-under-Lyme 011D	E02006168	Newcastle-under-Lyme 011	Town	31.15359541	11.97589763	7.158594816	14.03706477	4	0	742	53.36927224	21.42857143	24.79784367	21.29380054	18.05929919	10.37735849	4.043126685
229	E01029604	Newcastle-under-Lyme 011E	E02006168	Newcastle-under-Lyme 011	Town	43.33904891	21.13560011	15.43545811	24.77751743	2	0	883	52.43488109	21.06455266	23.21630804	23.10305776	14.94903737	10.87202718	6.795016988
230	E01029605	Newcastle-under-Lyme 014E	E02006171	Newcastle-under-Lyme 014	Westlands	26.90135746	8.717709674	3.213031749	27.50281231	9	0	855	45.73099415	17.07602339	27.95321637	18.83040936	19.88304094	11.69590643	4.561403509
231	E01029606	Newcastle-under-Lyme 015F	E02006172	Newcastle-under-Lyme 015	Westlands	24.4536343	9.944856128	2.738084802	27.03349062	10	0	968	46.28099174	17.76859504	27.37603306	24.07024793	17.87190083	8.780991736	4.132231405
232	E01029607	Newcastle-under-Lyme 014F	E02006171	Newcastle-under-Lyme 014	Westlands	31.17759435	11.25305369	3.892233211	31.82212585	5	0	890	45.73033708	18.65168539	25.05617978	21.46067416	15.84269663	12.02247191	6.966292135
233	E01029608	Newcastle-under-Lyme 015G	E02006172	Newcastle-under-Lyme 015	Westlands	29.67464112	10.20185774	3.359207602	28.28360266	9	0	1073	48.555452	12.48835042	19.57129543	20.87604846	26.00186393	15.47064306	5.591798695
234	E01029609	Newcastle-under-Lyme 008D	E02006165	Newcastle-under-Lyme 008	Wolstanton	34.27918954	13.60347483	3.368578051	27.40749904	6	0	1001	49.45054945	23.67632368	27.07292707	17.28271728	16.48351648	11.88811189	3.596403596
235	E01029610	Newcastle-under-Lyme 009D	E02006166	Newcastle-under-Lyme 009	Wolstanton	29.36015605	9.628433145	2.758582345	22.16942878	8	0	819	52.13675214	23.1990232	24.42002442	22.46642247	17.21611722	8.424908425	4.273504274
236	E01029611	Newcastle-under-Lyme 008E	E02006165	Newcastle-under-Lyme 008	Wolstanton	29.94444279	11.32991077	3.171296859	23.43221092	4	0	1017	49.85250737	30.48180924	23.79547689	20.74729597	14.15929204	8.554572271	2.261553589
237	E01029612	Newcastle-under-Lyme 009E	E02006166	Newcastle-under-Lyme 009	Wolstanton	30.83606835	12.27896748	4.493908737	28.8663088	7	0	818	47.06601467	15.89242054	22.61613692	20.04889976	19.31540342	16.50366748	5.623471883
238	E01029761	Staffordshire Moorlands 010A	E02006213	Staffordshire Moorlands 010	Alton	23.90015728	8.869281569	3.10431624	22.40309212	8	1	980	49.3877551	15	22.55102041	21.42857143	25.10204082	12.95918367	2.959183673
239	E01029762	Staffordshire Moorlands 008A	E02006211	Staffordshire Moorlands 008	Bagnall and Stanley	23.6683083	6.906074885	3.059832553	22.54112664	8	1	1148	47.38675958	14.45993031	23.34494774	22.12543554	20.6445993	15.06968641	4.355400697
240	E01029763	Staffordshire Moorlands 003A	E02006206	Staffordshire Moorlands 003	Biddulph East	41.71367096	19.71264075	8.284261062	44.06179909	2	0	871	45.6946039	21.23995408	29.27669346	20.78071183	16.41791045	8.381171068	3.903559127
241	E01029764	Staffordshire Moorlands 003B	E02006206	Staffordshire Moorlands 003	Biddulph East	32.24330639	8.792852877	3.556336223	26.14868064	6	0	1064	46.05263158	24.62406015	34.21052632	18.98496241	7.894736842	6.296992481	7.988721805
242	E01029765	Staffordshire Moorlands 003C	E02006206	Staffordshire Moorlands 003	Biddulph East	42.68589385	23.09400077	8.942793022	44.94505923	2	0	729	43.62139918	23.86831276	28.25788752	19.20438957	14.54046639	9.739368999	4.38957476
243	E01029766	Staffordshire Moorlands 003D	E02006206	Staffordshire Moorlands 003	Biddulph East	36.65375753	13.12595952	4.019291244	27.58120775	3	0	849	49.46996466	21.43698469	28.5041225	19.9057715	17.66784452	9.069493522	3.415783274
244	E01029767	Staffordshire Moorlands 002A	E02006205	Staffordshire Moorlands 002	Biddulph Moor	25.31312867	10.02427135	3.33176692	22.32849752	8	1	1206	48.50746269	12.93532338	23.38308458	21.47595357	26.03648425	11.52570481	4.64344942
245	E01029768	Staffordshire Moorlands 004A	E02006207	Staffordshire Moorlands 004	Biddulph North	33.56222066	13.07471082	5.664238492	30.77768934	7	0	1033	49.56437561	12.87512101	21.1035818	20.42594385	28.17037754	12.77831559	4.646660213
246	E01029769	Staffordshire Moorlands 002B	E02006205	Staffordshire Moorlands 002	Biddulph North	33.01915374	12.99665124	4.232518094	23.46884386	8	0	1346	49.40564636	12.10995542	21.17384844	21.69390788	26.89450223	14.48736999	3.640416048
247	E01029770	Staffordshire Moorlands 002C	E02006205	Staffordshire Moorlands 002	Biddulph North	24.47183042	9.799003081	3.256437201	19.63317627	10	0	1409	50.03548616	20.72391767	21.5046132	21.07877928	22.42725337	12.06529454	2.200141945
248	E01029771	Staffordshire Moorlands 004B	E02006207	Staffordshire Moorlands 004	Biddulph South	35.14366192	12.50237536	5.972881678	27.25205071	7	0	1144	45.19230769	11.53846154	19.31818182	21.41608392	21.5034965	19.75524476	6.468531469
249	E01029772	Staffordshire Moorlands 004C	E02006207	Staffordshire Moorlands 004	Biddulph West	33.48725218	14.3637642	4.849860559	25.08366045	7	0	1135	48.72246696	15.94713656	20.969163	24.05286344	24.84581498	10.13215859	4.052863436
250	E01029773	Staffordshire Moorlands 004D	E02006207	Staffordshire Moorlands 004	Biddulph West	31.16540422	12.79994026	3.541663283	21.41057679	9	0	1122	47.68270945	12.56684492	17.64705882	21.92513369	31.01604278	13.54723708	3.297682709
251	E01029774	Staffordshire Moorlands 003E	E02006206	Staffordshire Moorlands 003	Biddulph West	32.98271704	12.58447663	3.76686276	23.57980891	5	0	1228	48.6970684	21.25407166	29.56026059	19.46254072	15.4723127	12.13355049	2.117263844
252	E01029775	Staffordshire Moorlands 008B	E02006211	Staffordshire Moorlands 008	Brown Edge and Endon	31.46828768	10.91443523	4.2938046	25.03525744	8	0	1152	45.39930556	9.548611111	23.35069444	16.57986111	22.13541667	17.01388889	11.37152778
253	E01029776	Staffordshire Moorlands 008C	E02006211	Staffordshire Moorlands 008	Brown Edge and Endon	26.84466098	12.29603275	3.352736447	23.3253068	10	0	1244	46.62379421	13.02250804	22.42765273	18.89067524	21.86495177	17.04180064	6.752411576
254	E01029777	Staffordshire Moorlands 008D	E02006211	Staffordshire Moorlands 008	Brown Edge and Endon	33.49839317	9.607323987	4.858665261	26.55264335	7	0	996	48.09236948	18.97590361	23.4939759	18.97590361	20.68273092	11.54618474	6.325301205
255	E01029778	Staffordshire Moorlands 012A	E02006215	Staffordshire Moorlands 012	Caverswall	28.89569367	10.1659232	3.231132591	19.78903791	6	1	1234	49.75688817	15.64019449	27.55267423	22.60940032	18.8006483	11.75040519	3.646677472
256	E01029779	Staffordshire Moorlands 009A	E02006212	Staffordshire Moorlands 009	Cellarhead	31.92853923	12.20183757	3.601173089	20.20664977	9	0	1171	47.22459436	13.32194705	18.10418446	21.77625961	23.48420154	17.93339026	5.380017079
257	E01029780	Staffordshire Moorlands 009B	E02006212	Staffordshire Moorlands 009	Cellarhead	32.05566724	12.20586698	4.455897904	22.54540969	7	0	1007	47.07050645	17.08043694	25.42204568	17.47765641	20.85402185	13.20754717	5.958291956
258	E01029781	Staffordshire Moorlands 011A	E02006214	Staffordshire Moorlands 011	Cheadle North East	31.9847697	11.65940186	8.630576521	14.10727201	7	0	936	49.46581197	16.88034188	20.72649573	22.64957265	26.81623932	9.508547009	3.418803419
259	E01029782	Staffordshire Moorlands 010B	E02006213	Staffordshire Moorlands 010	Cheadle North East	36.41790596	11.74773894	6.870496661	13.77596857	3	0	1099	51.04640582	19.56323931	27.29754322	19.74522293	19.56323931	10.73703367	3.093721565
260	E01029783	Staffordshire Moorlands 011B	E02006214	Staffordshire Moorlands 011	Cheadle South East	31.74542147	12.48649661	7.540411919	14.65138789	4	0	899	47.94215795	19.243604	25.36151279	18.57619577	18.68743048	12.45828699	5.672969967
261	E01029784	Staffordshire Moorlands 013A	E02006216	Staffordshire Moorlands 013	Cheadle South East	31.33241286	10.75243616	3.368994262	18.83862544	8	0	1466	48.43110505	14.73396999	24.96589359	18.7585266	22.1691678	15.07503411	4.297407913
262	E01029785	Staffordshire Moorlands 013B	E02006216	Staffordshire Moorlands 013	Cheadle West	28.69610472	8.792686967	2.852240882	14.93442485	9	0	1178	48.55687606	18.59083192	26.48556876	20.79796265	21.13752122	10.52631579	2.46179966
263	E01029786	Staffordshire Moorlands 011C	E02006214	Staffordshire Moorlands 011	Cheadle West	28.31454316	8.834605356	2.66758859	16.33873853	9	0	963	48.28660436	15.47248183	25.44132918	24.0913811	21.91069574	11.00726895	2.076843198
264	E01029787	Staffordshire Moorlands 011D	E02006214	Staffordshire Moorlands 011	Cheadle West	38.34488306	12.70095211	3.834646697	21.33468027	3	0	1078	48.79406308	16.69758813	21.79962894	19.3877551	21.05751391	14.28571429	6.771799629
265	E01029788	Staffordshire Moorlands 013C	E02006216	Staffordshire Moorlands 013	Checkley	23.93395881	8.139158346	4.896930149	10.50666784	8	1	975	49.33333333	14.87179487	24	19.69230769	28.71794872	9.743589744	2.974358974
266	E01029789	Staffordshire Moorlands 012B	E02006215	Staffordshire Moorlands 012	Checkley	28.04226373	9.686356056	5.937192561	12.80520221	6	1	698	49.28366762	15.04297994	21.91977077	23.49570201	20.05730659	14.89971347	4.584527221
267	E01029790	Staffordshire Moorlands 013D	E02006216	Staffordshire Moorlands 013	Checkley	23.05006086	7.727391828	2.285764545	14.82604298	8	1	1143	48.38145232	20.47244094	24.67191601	21.69728784	17.93525809	9.361329834	5.861767279
268	E01029791	Staffordshire Moorlands 013E	E02006216	Staffordshire Moorlands 013	Checkley	21.66885468	6.667724059	3.884051458	9.91945002	9	1	914	49.45295405	17.94310722	25.82056893	22.7571116	21.99124726	9.518599562	1.969365427
269	E01029792	Staffordshire Moorlands 006A	E02006209	Staffordshire Moorlands 006	Cheddleton	22.94193049	7.345112607	2.007572209	16.32318836	8	1	1626	47.29397294	18.51168512	24.66174662	20.97170972	20.97170972	10.57810578	4.30504305
270	E01029793	Staffordshire Moorlands 006B	E02006209	Staffordshire Moorlands 006	Cheddleton	22.52543115	6.179333642	1.712625912	15.9884881	9	1	1077	50.04642526	16.5273909	25.62674095	21.81987001	19.87000929	11.60631383	4.549675023
271	E01029794	Staffordshire Moorlands 009C	E02006212	Staffordshire Moorlands 009	Cheddleton	25.50701543	10.19685846	2.542303401	21.68721353	7	1	1025	49.26829268	15.31707317	24.09756098	20.3902439	20.09756098	12.29268293	7.804878049
272	E01029795	Staffordshire Moorlands 010C	E02006213	Staffordshire Moorlands 010	Churnet	24.39516542	9.034219589	2.033792638	18.49267148	5	1	1176	50	15.81632653	25.34013605	22.70408163	19.72789116	13.18027211	3.231292517
273	E01029796	Staffordshire Moorlands 010D	E02006213	Staffordshire Moorlands 010	Churnet	24.8908698	9.654144465	2.651665171	19.37649424	7	1	1020	47.84313725	17.35294118	23.92156863	24.80392157	21.8627451	10.09803922	1.960784314
274	E01029797	Staffordshire Moorlands 001A	E02006204	Staffordshire Moorlands 001	Dane	24.6427761	7.973864606	2.063532422	18.15019714	4	1	1074	51.11731844	13.87337058	24.58100559	24.20856611	27.09497207	7.91433892	2.327746741
275	E01029798	Staffordshire Moorlands 012C	E02006215	Staffordshire Moorlands 012	Forsbrook	33.83373099	11.29803719	2.534810895	18.70505219	6	0	1081	49.95374653	17.57631822	25.16188714	19.51896392	22.66419981	12.39592969	2.682701203
276	E01029799	Staffordshire Moorlands 012D	E02006215	Staffordshire Moorlands 012	Forsbrook	30.51818514	10.97073007	2.364319538	16.98240549	8	0	1291	49.03175833	12.62587142	23.08288149	22.38574748	24.16731216	13.63284276	4.105344694
277	E01029800	Staffordshire Moorlands 012E	E02006215	Staffordshire Moorlands 012	Forsbrook	27.69587607	8.585837945	2.003169763	14.63996759	9	0	1078	47.95918367	16.88311688	26.34508349	20.03710575	23.46938776	9.369202226	3.896103896
278	E01029801	Staffordshire Moorlands 007A	E02006210	Staffordshire Moorlands 007	Hamps Valley	29.05434617	9.805537996	2.155766808	16.00886849	6	1	1291	49.03175833	13.71030209	24.16731216	24.7095275	22.54066615	11.15414407	3.718048025
279	E01029802	Staffordshire Moorlands 002D	E02006205	Staffordshire Moorlands 002	Horton	25.89719292	9.922983944	2.074934428	15.31541793	6	1	1408	50.92329545	13.13920455	25.71022727	23.86363636	23.01136364	10.9375	3.338068182
280	E01029803	Staffordshire Moorlands 007B	E02006210	Staffordshire Moorlands 007	Ipstones	26.19436123	7.939673612	2.211320503	14.5810823	6	1	1298	49.30662558	12.78890601	23.18952234	26.27118644	20.72419106	13.40523883	3.620955316
281	E01029804	Staffordshire Moorlands 005A	E02006208	Staffordshire Moorlands 005	Leek East	35.816983	11.50714906	2.447057383	14.74854299	3	0	972	49.89711934	23.25102881	27.4691358	24.58847737	15.8436214	6.481481481	2.366255144
282	E01029805	Staffordshire Moorlands 006C	E02006209	Staffordshire Moorlands 006	Leek East	29.44668483	9.148739	3.546528841	16.92172616	7	0	1187	47.43049705	16.68070767	26.87447346	16.84919966	19.9663016	12.80539174	6.823925864
283	E01029806	Staffordshire Moorlands 001B	E02006204	Staffordshire Moorlands 001	Leek East	31.44558872	10.77482685	3.615341834	15.72998372	7	0	1056	47.25378788	13.4469697	23.67424242	20.45454545	23.95833333	12.59469697	5.871212121
284	E01029807	Staffordshire Moorlands 005B	E02006208	Staffordshire Moorlands 005	Leek North	34.25416601	13.51126082	3.614561825	15.91613009	4	0	776	47.93814433	16.49484536	23.19587629	17.91237113	20.48969072	12.88659794	9.020618557
285	E01029808	Staffordshire Moorlands 001C	E02006204	Staffordshire Moorlands 001	Leek North	30.96336811	14.86762397	3.768277822	15.42473523	4	0	993	47.33131923	19.13393756	19.13393756	21.65156093	18.73111782	14.60221551	6.747230614
286	E01029809	Staffordshire Moorlands 001D	E02006204	Staffordshire Moorlands 001	Leek North	42.2942357	22.50961701	8.160059849	24.09646004	2	0	809	45.98269468	18.04697157	30.28430161	22.00247219	15.45117429	9.270704574	4.944375773
287	E01029810	Staffordshire Moorlands 001E	E02006204	Staffordshire Moorlands 001	Leek North	34.44984241	8.186938859	4.37373994	13.53357766	3	0	764	47.90575916	25.2617801	27.09424084	16.23036649	15.44502618	10.07853403	5.890052356
288	E01029811	Staffordshire Moorlands 005C	E02006208	Staffordshire Moorlands 005	Leek South	31.34280253	11.55467731	5.203644069	14.06316699	4	0	909	46.64466447	22.11221122	23.43234323	19.5819582	20.57205721	9.130913091	5.170517052
289	E01029812	Staffordshire Moorlands 005D	E02006208	Staffordshire Moorlands 005	Leek South	33.39274344	8.708103952	5.915537199	12.93943715	3	0	1166	49.57118353	26.75814751	26.07204117	20.58319039	13.97941681	8.319039451	4.288164666
290	E01029813	Staffordshire Moorlands 006D	E02006209	Staffordshire Moorlands 006	Leek South	29.12853863	9.87024258	6.225795697	11.04371621	8	0	1401	49.96431121	21.19914347	24.4111349	19.27194861	19.84296931	11.63454675	3.640256959
291	E01029814	Staffordshire Moorlands 005E	E02006208	Staffordshire Moorlands 005	Leek West	27.66311189	10.79647985	7.700567552	12.84160215	7	0	995	49.54773869	19.89949749	29.94974874	23.51758794	16.18090452	7.537688442	2.914572864
292	E01029815	Staffordshire Moorlands 006E	E02006209	Staffordshire Moorlands 006	Leek West	28.49458337	6.442663233	6.325271944	11.5511579	9	0	1070	46.07476636	11.40186916	22.80373832	23.36448598	23.36448598	13.92523364	5.140186916
293	E01029816	Staffordshire Moorlands 006F	E02006209	Staffordshire Moorlands 006	Leek West	27.83209011	8.627273688	6.074762491	11.0286523	9	0	919	45.70184984	14.58106638	23.50380849	22.19804135	23.72143634	13.05767138	2.937976061
294	E01029817	Staffordshire Moorlands 007C	E02006210	Staffordshire Moorlands 007	Manifold	25.9336336	9.561773931	5.109196725	12.62205048	5	1	1249	50.60048038	12.8102482	23.69895917	26.50120096	23.29863891	10.32826261	3.362690152
295	E01029818	Staffordshire Moorlands 009D	E02006212	Staffordshire Moorlands 009	Werrington	28.59615799	9.094223387	5.966737773	10.90468184	9	0	1045	46.22009569	14.64114833	23.92344498	24.21052632	23.15789474	9.56937799	4.497607656
296	E01029819	Staffordshire Moorlands 009E	E02006212	Staffordshire Moorlands 009	Werrington	31.45369176	9.646054264	6.99039941	11.96481315	8	0	1101	48.13805631	15.44050863	20.52679382	23.16076294	23.34241599	13.26067212	4.268846503
297	E01033216	Stoke-on-Trent 016G	E02002966	Stoke-on-Trent 016	Joiner's Square	38.96902341	14.97026209	14.83169878	23.94517002	2	0	1370	51.60583942	24.08759124	22.55474453	20.4379562	21.24087591	8.832116788	2.846715328
298	E01033257	Newcastle-under-Lyme 015H	E02006172	Newcastle-under-Lyme 015	Seabridge	27.44661994	7.14671144	5.630090338	10.30555745	9	0	1563	47.98464491	19.83365323	25.27191299	23.22456814	17.3384517	10.23672425	4.094689699
